# Supplementary material for: Diverse Banana Pseudostems and Rachis Are Distinctive for Edible Carbohydrates and Lignocellulose Saccharification towards High Bioethanol Production under Chemical and Liquid Hot Water Pretreatments
Source: Molecules. 2021 Jun 24;26(13):3870. doi: 10.3390/molecules26133870 (PMC8270323; doi:10.3390/molecules26133870)
Supplement: Supplementary file 1 [file molecules-26-03870-s001.zip]

Archive with 1 entries (1 files):
- molecules-1211829-supplementary.pdf
